# Supplementary material for: Comprehensive study on ERG gene expression in normal karyotype acute myeloid leukemia: ERG expression is of limited prognostic value, whereas the accumulation of adverse prognostic markers stepwise worsens the prognosis
Source: Blood Cancer J. 2016 Dec 9;6(12):e507–. doi: 10.1038/bcj.2016.120 (PMC5223155; doi:10.1038/bcj.2016.120)
Supplement: Supplementary Table [file bcj2016120x2.xlsx]

## Sheet: Tabelle1
Supplementary Table
Table S1: Clinical characterization of the patients and associations of ERG expression levels
Characteristic	Median (Range)	correlation coefficient (r)	p-value*
Age (n=325), years	52.8 (18.3-64.8)	-0.235	<0.001
WBC count (n=255), x109/L	24.7 (0.6-400)	0.114	0.068
Hb levels (n=243), g/dL	9.2 (2.8-16.3)	0.010	0.878
Platelet count (n=243), x109/L	64.0 (6.0-514.0)	-0.009	0.892
BM blasts (n=269), %	69.5 (6.0-99.0)	0.053	0.382
*P-values were derived by Spearman’s rank correlation for continuous variables. Abbreviations: WBC, white blood cell; Hb, hemoglobin; BM, bone marrow.
